# Supplementary material for: Simultaneous Determination of Enantiomeric Purity and Organic Impurities of Dexketoprofen Using Reversed-Phase Liquid Chromatography—Enhancing Enantioselectivity through Hysteretic Behavior and Temperature-Dependent Enantiomer Elution Order Reversal on Polysaccharide Chiral Stationary Phases
Source: Int J Mol Sci. 2024 Feb 26;25(5):2697. doi: 10.3390/ijms25052697 (PMC10932108; doi:10.3390/ijms25052697)
Supplement: Supplementary file 1 [file ijms-25-02697-s001.zip]

Archive with 1 entries (1 files):
- ijms-2877192-supplementary.pdf
